# Supplementary material for: HIF-2α is indispensable for regulatory T cell function
Source: Nat Commun. 2020 Oct 6;11:5005. doi: 10.1038/s41467-020-18731-y (PMC7538433; doi:10.1038/s41467-020-18731-y)
Supplement: Supplementary file 4 — Source data [file 41467_2020_18731_MOESM4_ESM.xlsx]

## Sheet: Fig. 1
	Fig. 1a
			Foxp3Cre	Foxp3CreHif1af/f	Foxp3CreHif2af/f
		LN	12.3	14.5	10.6
		CD4+Foxp3+ (%)	11	14.1	10.3
			10.9	14.2	11.6
			10.4	9.43	9.27
		Spleen	12.1	14.5	12.7
		CD4+Foxp3+ (%)	11.1	12.1	10.6
			10.4	12.7	12.2
			13.2	14.5	12.4
		Thymus	7.23	4.02	4.23
		CD4+CD8-Foxp3+ (%)	5.09	3.57	5.06
			3.56	3.11	3.75
			4.41	4.62	5.11
	Fig. 1b
		CD4+Foxp3+ tTreg
			Foxp3Cre	Foxp3CreHif1af/f	Foxp3CreHif2af/f
		CTLA4	1.04348	0.955048	0.959469
		Fold change MFI	0.985999	0.946205	0.910833
			0.970523	0.96168	0.888725
			1	0.984456	1.04145
			0.914945	0.987849	0.86938
			1.09356	1.32321	0.925881
			0.991494	1.29405	0.905832
		FR4	1.21485	1.07482	1.0918
		Fold change MFI	1.00948	1.72489	0.874116
			0.775672	1.4181	0.731542
			1	0.60076	1.08707
			0.888843	1.09784	0.855537
			0.943797	1.38052	0.87552
			1.16736	1.0945	0.91632
		GITR	1.11871	1.2059	0.901891
		Fold change MFI	0.918038	1.02507	0.976165
			0.963248	1.06612	0.881593
			1	1.56518	1.51917
			1.39692	0.981211	0.672756
			0.731994	0.572286	0.638831
			0.871086	1.29749	0.668058
		LAG3	0.853701	0.769363	0.740103
		Fold change MFI	0.755594	1.81928	0.743546
			1.39071	0.728055	0.678141
			1	1.2602	1.29082
			0.958612	1.35484	0.911138
			1.07365		0.927571
			0.967742		0.898357
	Fig. 1c
		Normoxia		TGF-β (ng/ml)						TGF-β (ng/ml)
				0	0.5	1	5			0	0.5	1	5
			Hif2af/f	1.09	33.2	59.3	85.7		Hif2af/f	248	4056	6863	12318
			CD4+Foxp3+ (%)	1.18	33.8	59.9	86.5		Foxp3 MFI	262	4124	6896	12557
				1.13	33.9	59.4	86.7			268	3961	6755	12498
				0.55	36.7	57.2	77.7
				0.54	38.2	58.3	79.4
				0.42	33.2	54.1	85.5
				0.72	43.4		74.1
				0.57	44.5		76.7
				0.47	43.1		72.4
			CD4CreHif1af/f	0.81	37.9	62.3	84.6		CD4CreHif1af/f	303	4861	8436	13489
			CD4+Foxp3+ (%)	1.02	37.9	62	83.5		Foxp3 MFI	304	4887	8326	13483
				1.09	38.2	62.3	85.5			296	4990	8462	13668
				0.4	40.2	46.7	73.5
				1.08	36.4	46.8	72.9
				1.2	38.4	43.4	74
				0.97	35.6	44.1	74.1
				0.31	37.9	45.3	72.2
				0.39	37.8	45.7	79.9
			CD4CreHif2af/f	0.52	30	59	82.8		CD4CreHif2af/f	309	2942	6996	9599
			CD4+Foxp3+ (%)	0.82	30.7	61	82.9		Foxp3 MFI	293	2988	7153	9629
				0.64	30.3	60.2	82.9			307	3088	7188	9752
				0.46	31.5	43.3	76.7
				1.28	30.8	48.2	78.8
				0.71	33.3	45.3	77.6
				0.56	36		78.1
				1	33.6		78.5
				1.03	32		77.3
	Fig. 1d
		Hypoxia		TGF-β (ng/ml)						TGF-β (ng/ml)
				0	0.5	1	5			0	0.5	1	5
			Hif2af/f	1.16	41	37.8	57.7		Hif2af/f	300	3167	3674	6831
			CD4+Foxp3+ (%)	0.77	41.9	39.5	44.9		Foxp3 MFI	267	3242	3628	6880
				0.94	41.7	42.6	48.3			289	3187	3688	6885
				2.5	46.7	43.5	46.6			302	2499	3425	7193
				2.47	46.5	47.9	47.7			317	2540	3487	7217
				2.42	45.9	44.7	50.1			298	2501	3486	7134
			CD4CreHif1af/f	1.11	33.5	54.9	70.7		CD4CreHif1af/f	462	5077	8451	11054
			CD4+Foxp3+ (%)	1.42	33	54	69.6		Foxp3 MFI	507	4987	8344	10966
				1.36	31.8	54.2	69.8			478	4821	8270	11023
				0.62	29	51.2	67.6			358	4434	7554	10598
				0.91	28.6	50.7	67.4			385	4444	7468	10638
				1.02	28.6	51.3	67.5			390	4418	7459	10556
			CD4CreHif2af/f	0.8	29.8	31.3	45.7		CD4CreHif2af/f	275	2424	5017	5788
			CD4+Foxp3+ (%)	0.56	24.5	40.8	40.8		Foxp3 MFI	274	2446	5017	5837
				0.64	25.3	36.2	35.8			271	2482	4958	5765
				0.95	26.5	29.8	44.2			225	1175	4530	5784
				0.63	25.1	33	48			228	1159	4512	5921
				0.83	26.1	33.4	40.7			215	1135	4512	5928
	Fig. 1e
			Teff:tTreg
		Relative proliferation (%)	1:0	8:1	4:1	2:1	1:1
		Teff only	100
			100
			100
		Hif2af/f		67.8086	43.0047	19.1845	9.07478
				89.178	36.9456	12.9509	4.20609
				71.2545	45.1901	20.1594	9.53441
		CD4CreHif1af/f		97.2706	96.2187	71.3026	44.8646
				116.129	138.123	41.4601	9.14281
				102.214	101.246	74.9261	47.1446
		CD4CreHif2af/f		78.9851	59.9061	20.319	12.7424
				91.9352	46.9397	10.3933	2.83116
				82.9989	62.4422	21.3515	13.3899
	Fig. 1f
			Teff:tTreg
		Relative IL-2 production (%)	1:0	8:1	4:1	2:1	1:1
		Teff only	100
			100
			100
		Hif2af/f		49.0156	31.0251	4.68432	2.44399
				74.8034	36.4427	16.5313	4.33186
				51.012	27.038	17.4483	4.37584
		CD4CreHif1af/f		71.0794	57.0028	34.1539	16.8265
				82.8809	60.4101	27.2019	6.45946
				53.3639	43.9102	22.5144	5.68762
		CD4CreHif2af/f		46.4358	28.3289	6.36823	0
				76.9307	49.9388	20.421	3.40126
				52.8213	30.6567	21.248	4.42117
	Fig. 1g
			Teff:tTreg
		Relative IFN-γ production (%)	1:0	8:1	4:1	2:1	1:1
		Teff only	100
			100
			100
		Hif2af/f		47.529	23.1541	10.3016	4.39093
				58.0598	30.2256	6.7348	0
				43.5669	34.7734	13.631	0
		CD4CreHif1af/f		46.0029	37.8447	22.5751	13.9839
				57.9653	24.3637	9.57028	0
				44.2523	17.996	4.52998	0
		CD4CreHif2af/f		34.6321	26.9538	8.58672	2.12166
				79.9242	46.2139	13.6689	0
				53.7142	27.1239	10.4499	0.351641
	Fig. 1h
			anti-CD3/28
		IL-10 (ng/ml)	48h	72h	96h
		Hif2af/f	0.89774	1.74407	3.23898
				4.24111	6.29044
			1.022	2.371	6.258
			2.4165	6.58853	9.23686
		CD4CreHif1af/f	0.652542	1.75593	3.87175
				4.0627	4.74816
			1.506	3.978	8.745
			1.82156	4.67695	7.16922
		CD4CreHif2af/f	1.10735	1.76384	2.89492
				3.44767	5.31155
			1.844	3.347	6.706
			4.2247	6.43249	8.30057
	Fig. 1i
			anti-CD3/28
		TGF-β (ng/ml)	48h	72h
		Hif2af/f	1.003	1.81433
			0.976	1.838
			0.682802	1.00404
			0.523	0.82
			0.976	1.838
		CD4CreHif1af/f	1.02233	1.84633
			1.025	1.929
		CD4CreHif2af/f	1.03133	2.05533
			1.032	2.072
			0.741	0.99
			1.032	2.072

## Sheet: Fig. 2
	Fig. 2a
			Day
		Weight (%)	0	6	10	13	16	20	23	27	30	34
		PBS	100	106.828	111.724	107.034	108.828	118	114.966	114.966	114.966	114.966
			100	102.976	100.774	100.595	97.619	104.94	101.488	101.488	101.488	101.488
			100	99.5873	104.363	101.828	103.184	102.594	99.0566	100.295	101.061	104.127
			100	100.142	100.425	106.091	108.569	106.232	105.241	107.649	107.649	107.649
			100	102.903	112.923	108.362	109.053	112.232	116.932	113.338	113.338	113.338
			100	101.37	100.626	99.9217	101.527	100.235	101.331	100.783	101.41	101.41
			100	100.189	103.443	104.994	104.427	101.93	104.275	101.968	102.081	102.081
		Teff	100	106.56	104.316	100.993	98.1442	96.5473	98.8347	93.0082	87.2249	77.9025
			100	98.2564	90.7179	85.2821	77.0256	67.0769	63.4872	63.4872	63.4872	63.4872
			100	106.309	104.607	108.763	106.86	93.0396	83.4752	79.5193	79.5193	79.5193
			100	94.1772	94.2194	82.1941	73.3333	73.1224	70.6751	70.6751	70.6751	70.6751
		Teff + Hif2af/f tTreg	100	105.666	104.11	99.6808	96.648	96.0894	96.0096	96.4086	98.763	99.7207
			100	100.562	111.361	94.9381	91.2823	91.6198	92.1822	88.4702	88.4702	88.4702
			100	104.477	111.584	109.569	106.995	108.506	108.954	102.518	102.518	102.518
			100	106.953	114.809	112.208	110.032	107.272	103.609	106.157	106.157	106.157
		Teff + CD4CreHif1af/f tTreg	100	104.406	106.577	107.141	108.096	102.67	102.323	104.884	110.354	106.447
			100	101.15	102.713	102.323	101.02	96.9394	99.3271	101.585	98.6759	100.456
			100	98.6607	99.2188	96.3728	89.2299	93.75	88.3371	82.5893	82.5893	82.5893
			100	102.598	102.598	97.1808	92.9795	95.246	93.3112	93.3665	93.3665	93.3665
			100	99.6883	97.9221	93.0909	88.8312	95.4286	83.5325	80.3117	80.3117	80.3117
			100	100.956	100.956	100.302	98.5412	99.497	96.2777	94.165	94.165	94.165
			100	101.64	102.665	99.3849	95.6945	103.178	103.69	101.076	101.076	101.076
			100	100.531	104.89	103.969	104.748	106.591	104.784	106.237	105.847	105.847
			100	98.44	97.6	90.12	88.52	97	98.72	100.12	100.88	100.88
		Teff + CD4CreHif2af/f tTreg	100	105.687	102.943	97.8092	97.8092	90.1084	86.5678	78.5129	70.7236	71.0777
			100	101.306	99.9336	93.1179	96.4815	89.3118	84.7975	77.495	69.4844	73.0693
			100	109.764	104.042	107.587	103.918	98.1965	95.709	85.1368	85.1368	85.1368
			100	104.316	101.76	99.4889	92.6746	94.8325	93.8103	91.3118	91.3118	91.3118
			100	96.5649	95.6107	90.5534	97.1851	96.8511	96.1355	97.8053	97.8053	97.8053
			100	98.7033	100	97.3303	97.9024	97.254	97.9024	94.5843	93.2113	93.2113
			100	100.251	98.2456	91.3952	85.3383	79.9916	76.3158	75.9398	70.3843	70.3843
			100	103.64	103.682	94.8117	91.7992	86.8619	84.4351	82.4268	80	80
			100	101.058	100.635	100.212	100.804	98.8151	101.016	101.312	99.3652	99.3652
			100	102.276	103.74	98.7398	96.7073	93.4959	93.7398	86.9919	85.1626	85.1626
	Fig. 2b
			Day
		Clinical score	0	3	6	10	13	16	20	23	27	30	34
		PBS	0	0	0	0	0	0	0	0	0	0	0
			0	0	0	0	0	0	0	0	0	0	0
			0	0	0	0	0	0	0	0	0	0	0
			0	0	0	0	0	0	0	0	0	0	0
			0	0	0	0	0	0	0	0	0	0	0
			0	0	0	0	0	0	0	0	0	0	0
			0	0	0	0	0	0	0	0	0	0	0
		Teff	0	0	0	0	0	0	0	0	0	3	5
			0	0	0	0	1	4	6	6	6	6	6
			0	0	0	0	0	0	0	3	4	5	6
			0		0	0	3	4	6	6	6	6	6
		Teff + Hif2af/f tTreg	0	0	0	0	0	0	0	0	0	0	0
			0	0	0	0	0	0	0	0	1	2	2
			0	0	0	0	0	0	0	0	0	0	0
			0	0	0	0	0	0	0	0	0	0	0
		Teff + CD4CreHif1af/f tTreg	0	0	0	0	0	0	0	0	0	0	0
			0	0	0	0	0	0	0	0	0	0	0
			0	0	0	0	0	1	0	1	2	3	3
			0	0	0	0	0	0	0	0	0	0	0
			0	0	0	0	0	1	0	2	3	3	3
			0	0	0	0	0	0	0	0	0	0	0
			0	0	0	0	0	0	0	0	0	0	0
			0		0	0	0	0	0	0	0	0	0
			0		0	0	0	0	0	0	0	0	0
		Teff + CD4CreHif2af/f tTreg	0	0	0	0	0	0	0	2	4	5	6
			0	0	0	0	0	0	1	2	4	5	6
			0	0	0	0	0	0	0	0	1	2	2
			0	0	0	0	0	0	0	0	0	0	0
			0	0	0	0	0	0	0	0	0	0	0
			0		0	0	0	0	0	0	0	0	0
			0		0	0	0	1	4	5	5	6	6
			0		0	0	0	1	2	3	4	5	5
			0		0	0	0	0	0	0	0	0	0
	Fig. 2e
		CD45.2+_CD4+Foxp3+IL-17A+ (%)			CD45.2+_CD4+Foxp3+IFN-γ+ (%)
		Teff + Hif2af/f tTreg	12.7		Teff + Hif2af/f tTreg	11.7
			5.45			7.25
			11.6			5.65
		Teff + CD4CreHif2af/f tTreg	27		Teff + CD4CreHif2af/f tTreg	28.7
			29.8			31.5
			18.6			15.8
			16.7			17.6
			12.6			13.3
			26.5			17.8
			31.9			11.7
	Fig. 2f
		CD45.1+_CD4+Foxp3-IL-17A+ (%)			CD45.2+_CD4+Foxp3-IFN-γ+ (%)
		Teff + Hif2af/f tTreg	8.72		Teff + Hif2af/f tTreg	49.2
			16.9			48.7
			4.16			41.7
		Teff + CD4CreHif2af/f tTreg	34.2		Teff + CD4CreHif2af/f tTreg	46.4
			41.9			55.5
			14.5			48.6
			19.3			33.4
			28			23.6
			26			33.1
			59			36
	Fig. 2g
		CD45.2+_CD4+Foxp3+ (%)
		Teff + Hif2af/f tTreg	56.1
			40.89
			46.9
		Teff + CD4CreHif2af/f tTreg	49.3
			61.3
			64.9
			41.6
			27.4
			62.1
			49.8

## Sheet: Fig. 3
	Fig. 3a
		IFN-γ (ng/ml)
			Th0	Th1	Th17
		Hif2af/f tTreg	10.7548	24.3152	7.7822
			10.8383	23.4802	9.5691
			9.6192	23.0293	6.5631
		CD4CreHif2af/f tTreg	13.8944	22.1442	10.5043
			13.7274	20.5911	9.8363
			12.8089	20.4074	8.5838
	Fig. 3b
		IL-17A (ng/ml)
			Th0	Th1	Th17
		Hif2af/f tTreg	0.325	0.33	3.265
			0.205	0.275	3.98
			0.095	0.305	3.07
		CD4CreHif2af/f tTreg	1.055	0.735	8.04
			0.865	0.935	7.565
			0.71	0.715	7.935
	Fig. 3c
		Foxp3+ (%)
			Th0	Th1	Th17
		Hif2af/f tTreg	55.3	63	47.4
			59	55.3	31.7
			52.1	58.6	29.8
			61.7	65	36.9
		CD4CreHif2af/f tTreg	55.6	59.4	40.2
			61.4	66	34.4
			60.5	60.2	38.8
			63.1	64.6	32
	Fig. 3d
		IFN-γ (ng/ml)
			Th0	Th1	Th17
		Hif2af/f iTreg	15.32	66.42	31.88
			12.8	59.3	30
			14.96	57.7	24.68
			7.29	51.09	10.95
			8.01	53.91	11.7
			8.58	52.08	12.78
		CD4CreHif2af/f iTreg	7.1	53.38	39.22
			5.66	49.92	32.88
			6.38	54.7	31.46
			12.24	60.03	17.1
			11.91	58.8	18.21
			9.45	57.66	20.1
	Fig. 3e
		IL-17A (pg/ml)
			Th0	Th1	Th17
		Hif2af/f iTreg	0	0	20
			0	0	55
			0	0	20
			0	0	60
			0	0	71.2
			0	0	86.4
		CD4CreHif2af/f iTreg	0	0	65
			0	0	75
			0	0	125
			1.6	0	96
			10.4	0	127.2
			5.6	0	148.8
	Fig. 3f
			IFN-γ+ (%)	IL-4+ (%)	IL-17A+ (%)
			Th1	Th2	Th17
		Hif2af/f	43.1	37.6	47.6
			44.7	29.4	42.9
			40.1	31.5	35.2
				27.4	38.8
		CD4CreHif2af/f	41.6	31.8	51.5
			40.5	31.1	45.3
			36.5	33.3	35.7
				33.5	54.3

## Sheet: Fig. 4
	Fig. 4b
			Methacholine (mg/ml)
		RL(% baseline)	0	1.25	2.5	5	10	20	40
		PBS	100	116.56	161.811	186.597	211.811	233.689	269.567
			100	105.826	134.598	154.52	204.983	255.628	250.229
			100	109.791	140.124	152.467	171.181	196.261	247.432
			100	109.694	140.501	160.167	214.473	229.475	310.868
		OVA	100	112.908	145.048	151.4	203.225	307.022	371.736
			100	111.926	181.692	243.35	386.649	490.411	439.84
			100	111.83	161.764	181.266	242.779	424.195	507.924
			100	116.305	153.853	205.643	232.904	291.38	522.91
		OVA + Hif2af/f iTreg	100	115.567	152.207	180.357	246.443	341.841	394.642
			100	107.272	145.692	173.093	223.932	288.874	307.559
			100	103.807	123.371	135.602	174.479	199.749	307.486
		OVA+ CD4CreHif2af/f iTreg	100	107.564	122.358	144.561	200.415	304.472	406.144
			100	106.595	129.91	150.998	197.988	267.803	389.469
			100	109.667	150.221	161.56	228.793	486.217	648.208
			100	110.593	148.801	184.847	228.033	383.37	568.02
			100	108.256	124.976	145.097	174.643	227.46	317.568
	Fig. 4c
		BALF cell (105)	Total	Mac	Neu	Eos	Lym
		PBS	0.5	0.5	0	0	0
			0.35	0.35	0	0	0
			0.5	0.5	0	0	0
			0.35	0.35	0	0	0
			0.5	0.5	0	0	0
		OVA	3.2	1.07208	0.129949	1.94924	0.048731
			4.6	1.035	0.253	3.289	0.023
			3.7	0.787624	0.073267	2.76584	0.073267
			2.6	1.17	0.078	1.248	0.104
		OVA + Hif2af/f iTreg	1.8	0.749282	0.155024	0.878469	0.017225
			1.6	0.72	0.032	0.832	0.016
			1.9	0.897487	0.047739	0.897487	0.057286
			2.8	1.43518	0.028141	1.29447	0.042211
		OVA + CD4CreHif2af/f iTreg	2.5	0.79602	0.062189	1.64179	0
			4.4	0.977778	0.133333	3.24444	0.044444
			2.4	0.916583	0.048241	1.37487	0.060302
			5.6	1.32929	0.367677	3.76162	0.141414
			1.9	0.779	0.0095	1.064	0.0475
			5	1.65	0.1	3.225	0.025
	Fig. 4d
		IL-4 (pg/ml)
		PBS	-0.218032	-0.039488	42.7218	0.005148	8.79844	0	0	0
		OVA	34.241	7.59327	231.978	61.0226	17.1205	115.989	30.5113	145.831
		OVA + Hif2af/f iTreg	1.4335	3.1743	3.79921	12.5479	9.55725	0.71675	1.58715	13.2818	4.51338
		OVA + CD4CreHif2af/f iTreg	28.0812	57.898	177.076	13.4852	14.0406	28.949	88.5381	8.21817	8.1289
		IL-5 (pg/ml)
		PBS	0.4072	-0.768907	19.2249	-3.73966	-3.8355	0	0	0
		OVA	34.2094	89.2686	49.7166	127.601	27.4141	24.8583	63.8004	109.306
		OVA + Hif2af/f iTreg	50.5006	13.475	46.7545	1.27839	78.8143	12.7781	25.2503	6.73755	23.3773
		OVA + CD4CreHif2af/f iTreg	12.8652	71.6705	12.4296	80.5567	6.4326	35.8353	28.0239	17.831	16.1757
		IL-6 (pg/ml)
		PBS	1.56089	7.91512	3.10913	5.91531	0.78045	3.95755	13.0373	0
		OVA	18.4948	15.0757	266.149	257.762	15.7208	133.074	128.881	239.7
		OVA + Hif2af/f iTreg	10.9793	8.39894	6.39914	2.46402	18.6883	7.72159	5.48965	4.19945	3.19955
		OVA + CD4CreHif2af/f iTreg	10.8181	87.7785	290.017	18.1722	5.40905	43.8892	145.009	14.9467	24.2684
		IL-13 (pg/ml)
		PBS	43.5801	5.96212	14.0597	5.00555	5.85089	2.98105	7.02985	0
		OVA	13.37	16.3733	85.6251	137.681	19.7546	42.8126	68.8404	107.56
		OVA + Hif2af/f iTreg	12.0353	6.69624	23.5587	6.3848	12.0353	6.01765	3.3481	11.7794	11.3119
		OVA + CD4CreHif2af/f iTreg	3.78202	34.0143	34.9042	18.6201	1.891	17.0071	17.4521	8.97747	14.4094
	Fig. 4e
		IFN-γ (pg/ml)
		PBS	2.84	3.59	3.17	4.2	2.84	5.67	5.67	13
		OVA	62.48	19.98	164.05	13.09	46.61	18.79	87.85	144.5
		OVA + Hif2af/f iTreg	9.84	42.95	6.19	12.27	11.92	8.9
		OVA+ CD4CreHif2af/f iTreg	56.12	15.72	59.57	78.13	88.75
	Fig. 4g
		CD45.2+_CD4+Foxp3+ (%)
		OVA + Hif2af/f iTreg	49.3	47.2	40.4
		OVA+ CD4CreHif2af/f iTreg	35.5	45.3	43.3	45.7

## Sheet: Fig. 5
	Fig. 5a
		CD45.2+_CD4+IL-17A+ (%)
		Teff + Hif2af/f tTreg	15.38	15.1	11.6
		Teff + CD4CreHif2af/f tTreg	23.2	22.73	23.55	26.76
		CD45.2+_CD4+HIF-1α+ (%)
		Teff + Hif2af/f tTreg	16.89	8.38	17.72
		Teff + CD4CreHif2af/f tTreg	27.85	37.7	19.28	40.67
		CD45.2+_MFI of HIF-1α
		Teff + Hif2af/f tTreg	325	341	468
		Teff + CD4CreHif2af/f tTreg	429	368	619	689
	Fig. 5b
		CD4+ T
		Hif1a Relative gene expression
		Hif2af/f	0.0016538		CD4CreHif2af/f	0.0124303
			0.00086801			0.0130482
			0.004044			0.0123444
	Fig. 5c
		tTreg
		Hif1a Relative gene expression
		Hif2af/f	0.052193		CD4CreHif2af/f	0.102238
			0.0551689			0.110338
			0.0532897			0.106579
	Fig. 5j
		IL-17A (ng/ml)
			Th0	Th1	Th17
		Hif2af/f tTreg + DMSO	0.57	0.45	3.16
			0.49	0.47	3.21
			0.73	0.43	3.07
		Hif2af/f tTreg + 10 μM PT2385	0.64	0.64	7.94
			0.66	0.65	7.7
			0.67	0.67	8.45
								Antibody	Manufacture	Catalog number	Clone	Host	1st Ab dilution	2nd Ab dilution
	Fig. 5k							HIF-1α	Cayman Chemical	10006421	polyclonal	Rabbit	1:2000	1:2000
		CD4+CD25+ tTreg						Actin	Merck Millipore	MAB1501	C4	Mouse	1:4000	1:10000
		Glut1 Relative gene expression						GAPDH	Santa Cruz	sc-32233	6C5	Mouse	1:6000	1:10000
		Hif2af/f	2.491		CD4CreHif2af/f	3.149
			2.433			2.639
			2.412			2.917
			1.538			1.864
		Ccr4 Relative gene expression
		Hif2af/f	2.336		CD4CreHif2af/f	2.752
			1.527			1.457
			2.463			3.211
			3.746			4.145
			2.312			2.646
	Fig. 5l
		CD4+ T
		Hif2a Relative gene expression
		Hif2af/f	1.21389e-05		CD4CreHif1af/f	1.66976e-05
			7.21785e-06			1.57969e-05
			1.10929e-05			2.42778e-05
		tTreg
		Hif2a Relative gene expression
		Hif2af/f	0.000182477		CD4CreHif1af/f	0.000530632
			0.000171441			0.0005055
			0.000173834			0.000491678

## Sheet: Fig. 6
	Fig. 6a
			Day
		Weight (%)	0	6	10	13	16	20	23	27	30	34
		PBS	100	103.815	103.494	102.57	97.1888	105.341	102.851	103.494	105.622	109.96
			100	103.117	104.863	102.535	104.78	106.941	106.318	106.484	106.484	112.178
			100	103.125	106.683	105.24	104.135	109.423	105.096	102.26	103.173	95.1923
			100	101.052	101.176	102.166	105.569	107.797	110.644	115.285	114.233	116.399
			100	105.494	111.111	111.852	111.358	122.469	125.185	128.765	128.951	129.815
			100	100.691	103.685	103.132	106.541	104.238	107.278	109.166	109.166	109.166
			100	102.218	103.741	103.828	106.873	104.35	105.307	108.221	108.351	108.351
			100	100.399	105.726	103.64	107.457	107.235	105.814	111.318	112.872	112.872
			100	103.075	106.058	105.545	109.133	108.201	110.112	113.7	114.585	114.585
		Teff	100	102.612	101.132	83.9791	74.5755	68.1759	68.916	65.3026	61.6021	61.6021
			100	99.8903	96.8921	89.8355	85.0823	83.181	78.2084	78.0622	73.4552	68.9945
			100	101.777	101.501	94.5498	90.0474	88.2306	84.6761	81.7536	81.0821	74.4076
			100	98.5137	94.7051	94.7515	93.3117	86.5304	77.752	76.8695	76.823	74.6865
			100	98.3879	96.6751	72.5441	72.5441	72.5441	72.5441	72.5441	72.5441	72.5441
			100	102.395	110.359	105.509	76.1078	76.1078	76.1078	76.1078	76.1078	76.1078
			100	99.9086	103.018	101.235	93.2327	78.5551	68.2213	67.0325	63.5117	63.5117
		Teff + Hif2af/f tTreg	100	100.655	103.205	99.3081		96.2127	95.8121	98.4341	98.4705	92.9352
			100	104.242	105.785	107.443	106.556	110.644	109.101	109.063	109.526	116.12
			100	100.489	97.067	89.9092	88.5475	83.6592	81.6341	81.8436	81.8436	81.8436
			100	100.417	98.5833	88.0833	87.2917	87.2917	87.2917	87.2917	87.2917	87.2917
			100	99.2967	99.8242	101.055	102.681	102.681	102.681	102.681	102.681	102.681
			100	97.7283	101.23	99.6687	103.313	102.745	94.7941	91.4813	88.3105	88.3105
			100	101.262	103.18	100.454	100.505	104.341	99.6971	106.159	98.839	98.839
		Teff + CD4CreHif2af/f tTreg	100	99.7969	99.2689	94.7197	91.1048	90.13	88.9521	83.0219	84.8903	82.5345
			100	99.3125	101.203	100.034	97.3874	99.0031	97.0437	96.3218	95.5999	98.0062
			100	100.947	100.869	92.578	91.2357	91.3541	88.1563	81.1291	79.9053	79.8658
			100	99.3598	101.024	94.1101	91.3359	97.0124	92.1468	83.5254	72.8126	72.8126
			100	98.8115	92.8268	73.0051	69.5246	69.5246	69.5246	69.5246	69.5246	69.5246
			100	102.022	89.0386	74.2138	70.575	70.575	70.575	70.575	70.575	70.575
			100	102.841	92.082	80.1118	72.6129	72.6129	72.6129	72.6129	72.6129	72.6129
			100	102.57	98.3713	91.5671	89.5404	82.3018	77.9949	75.8958	72.3127	71.987
			100	103.203	102.411	105.388	107.272	109.269	109.721	109.269	109.344	111.831
			100	98.0367	97.0124	93.4272	84.7204	81.8609	76.099	76.0563	72.8126	72.8126
			100	101.353	104.862	103.308	108.722	104.361	105.664	108.12	107.87	107.87
			100	101.712	104.565	100	93.2002	91.2506	82.311	79.1251	73.8469	73.8469
		Teff + CD4CreHif1af/fHif2af/f tTreg	100	98.9307	101.754	99.444	99.2729	93.6698	92.0017	92.13	90.1198	90.1198
			100	105.596	106.667	101.168	98.3455	98.1995	94.5985	92.7494	93.528	99.0268
			100	103.184	104.954	105.794	107.873	106.192	107.74	111.72	111.367	111.367
			100	101.184	100.395	101.619	103.119	100.632	101.777	106.198	107.777	107.777
			100	104.733	108.435	106.842	113.636	112.277	115.886	118.322	119.26	119.26
			100	101.43	102.707	102.605	97.906	95.7099	96.5781	105.363	108.733	109.806
			100	101.641	101.979	103.378	109.363	111.1	105.357	112.934	111.052	111.728
			100	104.083	104.027	104.978	109.899	111.633	109.228	112.919	114.318	114.933
	Fig. 6b
			Day
		Clinical score	0	6	10	13	16	20	23	27	30	34
		PBS	0	0	0	0	0	0	0	0	0	0
			0	0	0	0	0	0	0	0	0	0
			0	0	0	0	0	0	0	0	0	0
			0	0	0	0	0	0	0	0	0	0
			0	0	0	0	0	0	0	0	0	0
		Teff	0	0	0	3	5	6	6	6	6	6
			0	0	0	1	2	3	4	5	6	6
			0	0	0	0	0	1	3	3	3	5
			0	0	0	0	0	1	5	6	6	6
			0	0	0	5	6	6	6	6	6	6
		Teff + Hif2af/f tTreg	0	0	0	0	0	0	0	0	0	0
			0	0	0	1	2	2	2	2	2	2
			0	0	0	1	2	2	2	2	2	2
			0	0	0	0	0	0	0	0	0	0
			0	0	0	0	0	0	0	0	0	0
			0	0	0	0	0	0	0	0	0	0
		Teff + CD4CreHif2af/f tTreg	0	0	0	0	1	2	3	4	5	5
			0	0	0	0	0	0	0	0	0	0
			0	0	0	0	0	0	0	1	2	2
			0	0	0	0	0	0	1	3	3	3
			0	0	0	0	0	0	0	0	0	0
			0	0	0	0	0	0	1	3	4	6
			0	0	0	0	0	0	0	1	3	3
			0	0	0	5	6	6	6	6	6	6
			0	0	1	5	6	6	6	6	6	6
			0	0	0	3	6	6	6	6	6	6
			0	0	0	0	1	3	5	6	6	6
			0	0	0	0	0	0	0	0	0	0
		Teff + CD4CreHif1af/fHif2af/f tTreg	0	0	0	0	0	0	0	0	0	0
			0	0	0	0	0	0	0	0	0	0
			0	0	0	0	0	0	0	0	0	0
			0	0	0	0	0	0	0	0	0	0
			0	0	0	0	0	0	0	0	0	0
			0	0	0	0	0	0	0	0	0	0
			0	0	0	0	0	0	0	0	0	0
			0	0	0	0	0	0	0	0	0	0
	Fig. 6c
		CD45.2+_CD4+Foxp3+IL-17A+ (%)
		Teff + Hif2af/f tTreg	5.04	5.3	0.81	2.89
		Teff + CD4CreHif2af/f tTreg	15.6	16.9	20.1	14.5
		Teff + CD4CreHif1af/fHif2af/f tTreg	12.9	5.93	5.46	4.07
		CD45.2+_CD4+Foxp3+IFN-γ+ (%)
		Teff + Hif2af/f tTreg	5.55	9.47	4.88	1.73
		Teff + CD4CreHif2af/f tTreg	40.1	32.8	19.6	13
		Teff + CD4CreHif1af/fHif2af/f tTreg	9.03	7.77	8.17	5.85
	Fig. 6d
		CD45.2+_CD4+Foxp3+ (%)
		Teff + Hif2af/f tTreg	63.6	57.6	60.11	71.09
		Teff + CD4CreHif2af/f tTreg	67.1	72	57.8	61.4	81.8	72.7	71.67	76.8
		Teff + CD4CreHif1af/fHif2af/f tTreg	77.64	78.1	65.3	88.1	79.1
	Fig. 6e
			Methacholine (mg/ml)
		RL(% baseline)	0	1.25	2.5	5	10	20	40
		PBS	100	112.787	138.221	145.323	180.502	197.538	224.62
			100	108.99	140.41	157.204	180.434	233.143	248.784
			100	110.112	136.021	151.489	206.709	255.445	303.492
		OVA	100	110.128	156.336	150.288	244.672	332.63	474.624
			100	113.685	148.376	185.424	210.493	367.684	536.399
			100	117.566	151.989	195.91	244.058	382.937	537.673
		OVA + Hif2af/f iTreg	100	107.234	127.271	151.06	197.068	228.572	348.107
			100	111.813	138.919	198.453	221.378	237.739	458.386
			100	105.504	133.833	152.174	204.886	234.041	423.647
			100	112.237	141.524	165.162	237.992	305.961	243.251
			100	119.212	168.234	186.827	223.728	318.041	364.09
		OVA + CD4CreHif2af/f iTreg	100	106.009	120.694	129.637	175.501	224.58	356.929
			100	108.641	137.982	151.762	221.745	288.129	518.17
			100	113.994	138.314	173.462	232.692	353.037	433.252
			100	113.875	163.457	233.368	318.8	738.711	961.586
			100	108.736	133.63	176.6	247.188	342.741	417.346
			100	112.281	132.56	178.243	256.061	408.612	458.691
			100	107.963	139.156	174.136	201.617	287.002	507.256
			100	121.542	163.906	212.88	259.245	481.801	475.779
		OVA + CD4CreHif1af/Hif2af/f iTreg	100	108.667	149.702	176.57	198.798	265.419	387.562
			100	117.569	142.042	192.172	247.578	361.52	512.341
			100	108.379	139.975	196.314	224.891	378.573	519.134
			100	112.784	163.967	199.482	223.676	338.196	400.276
			100	107.489	127.099	148.733	194.067	252.133	383.387
			100	110.077	139.394	151.932	248.019	315.896	486.668
			100	107.414	122.705	136.168	170.006	224.842	271.169
			100	116.457	161.498	162.695	185.091	199.401	212.891
			100	110.186	133.736	158.49	197.109	314.335	469.492
			100	104.074	116.087	129.897	174.8	212.355	327.079
			100	108.725	128.336	151.908	184.346	228.092	378.029
	Fig. 6f
		IL-4 (pg/ml)
		PBS	0.43	0.31	0.38	0.36	0.3	0.39	0.46	0.36	1.19	1.04	1.11	0.95
		OVA	7.68	5.68	9.43	1.4	9.12	2.94	3.44	2.25	5.92
		OVA + Hif2af/f iTreg	1.22	3.05	0.83	0.58	1.37	0.69	1.27	1.26	2.11	1.01	1.37	2.9	0.71
		OVA + CD4CreHif2af/f iTreg	1.79	5.11	1.22	5.35	2.24	1.9	1.8	7.73
		OVA + CD4CreHif1af/Hif2af/f iTreg	2.49	2.83	0.42	4.4	0.36	4.82	0.98	1.17	1.84	0.79
		IL-6 (pg/ml)
		PBS	1.91	1.05	2.53	1.95	2.68	3.68	2.37	1.6	2.79	3.26	3.66	2.41
		OVA	235.63	41.49	245.99	10.67	5.29	15.95	8.35	11.03	193.02
		OVA + Hif2af/f iTreg	12.46	77.73	5.98	5.87	11.09	3.45	8.88	6.44	39.52	7.09	12.76	18.68	4.26
		OVA + CD4CreHif2af/f iTreg	103.86	63.01	9.19	60.71	6.52	6.9	15.61	141.97
		OVA + CD4CreHif1af/Hif2af/f iTreg	6.75	8.39	1.87	49.86	1.36	21.52	7.43	5.45	13.14	10.21
	Fig. 6g
		IFN-γ (pg/ml)
		PBS	7.63	3.48	2.29	2	1	1.5	9	6	7	9.5	0	10
		OVA	32	34.5	168.5	14	109	42	125	210	15.03
		OVA + Hif2af/f iTreg	17.47	6.33	24.63	6.66	15.12	20.15
		OVA + CD4CreHif2af/f iTreg	32.59	49.42	31.96	88.93	50.97	16.28
		OVA + CD4CreHif1af/Hif2af/f iTreg	7.26	24.96	5.67	11.57	13.48	26.78	4	12.4	58.19	30.69

## Sheet: Fig. 7
	Fig. 7a
		Tumor_MC38 (mm3)	Day
			7	9	11	13	15	17	19	21	23	25
		Foxp3Cre	4	41.9875	54.4009	75.017	90.6607	199.344	342.741	626.975	878.169	1034.54
			4	23.9249	29.1911	41.5873	53.5859	93.0847	108.271	219.488	341.232	440.192
			4	18.7642	85.248	108.663	350.604	569.483	991.453	2107.08	2107.08	2107.08
			3.375	23.1381	39.6229	35.1796	123.479	129.51	272.878	329.285	448.904	633.868
			2.8125	9.33745	9.6876	19.7192	34.2153	83.7043	82.2133	114.596	229.314	410.584
			4	6.84	11.2258	18.1864	27.7567	47.5508	65.2251	158.932	209.933	447.955
			1.5	15.6645	10.8198	69.8733	28.439	37.7833	131.072	128.193	250.197	420.661
		Foxp3CreHif2af/f	4	5.93527	0.557685	0	0	0	0	0	0	0
			2.25	5.94355	9.50534	2.5875	0	0	0	0	0	0
			4	15.3155	13.3654	19.3072	25.5324	43.7147	107.071	173.186	307.52	624.371
			3.375	28.4165	22.4829	51.5101	62.422	134.991	217.551	326.216	422.203	719.769
			1.75	6.04844	10.1269	7.99694	18.5279	26.1284	61.0724	153.507	220.47	441.083
			4	5.49454	13.2804	0	0	0	0	0	0	0
			1.25	25.4106	11.834	4.32055	0	0	0	0	0	0
			4	30.8149	20.0497	32.1328	48.0491	62.72	97.9926	167.58	232.205	362.223
	Fig. 7c
		B16F10_Lung nodules
		Foxp3Cre	625		Foxp3CreHif2af/f	77
			531			42
			476			104
			477			341
			311			162
			281			140
			127
	Fig. 7e
		Tumor_MC38 (mm3)	Day
			5	7	9	12	15	17	19	21	23	26
		PBS	34.6371	38.6663	59.2064	90.8712	176.167	416.216	750.843	1337.8	2127.06	3721.78
			42.8483	51.6532	63.731	79.3884	116.876	337.003	612.509	917.934	1205.64	2012.28
			46.4973	83.2451	115.357	207.442	403.104	944.463	1407.23	1162.57	1236.77	2956.38
			33.6094	57.5198	88.5659	178.537	310.57	468.309	640.373	655.947	1090.79	1540.17
			27.1042	44.1227	80.0164	107.757	201.518	405.994	574.958	542.591	713.991	1681.56
			32.7791	36.7212	62.7052	95.9271	207.096	283.621	422.048	821.15	1262.15	2942.7
			52.2812	49.8636	195.94	580.913	657.03	1315.83	1367.8	2097.2	2667.16	2667.16
		iTreg	24.4694	33.8183	71.397	117.986	174.094	350.483	468.106	736.598	1181.13	2113.38
			56.3598	49.6014	97.1657	162.176	291.781	676.871	1045.42	1905.06	2872	2872
			55.0256	98.159	202.713	344.402	597.923	1104	1550.39	2457.76	2457.76	2457.76
			34.7344	36.7456	67.7883	90.9085	141.995	372.496	525.818	1066.92	1639.28	3346.56
			53.6259	33.1871	59.8294	78.5605	75.3979	133.751	181.472	354.182	470.178	1016.09
			33.9899	45.4821	47.9857	61.4902	85.7949	227.85	553.862	819.448	1134.68	2170.08
			28.7484	63.0278	77.6846	232.134	675.817	977.609	1971.3	3108.44	3108.44	3108.44
			29.4749	34.5246	52.0798	70.5975	113.829	377.99	526.93	996.66	1747.47	1747.47
		iTreg pre-treated w/ 20 μM PT2385	50.7304	59.8841	74.6806	110.665	130.849	269.187	341.374	757.967	1312.65	2353.3
			28.6411	35.5604	74.5244	101.812	153.84	344.771	507.356	864.671	1593.65	1593.65
			45.1406	42.944	74.336	103.036	201.11	425.52	581.53	1141.82	1412.78	2664.35
			27.1157	43.2775	68.589	101.061	130.759	225.919	252.74	490.756	711.933	1468.51
			33.1871	37.4589	49.1985	47.9042	27.0006	0	0	0	0	0
			27.7097	47.2928	72.9823	144.782	186.614	373.871	507.164	892.031	777.728	1133.72
			34.4251	41.7934	86.3737	174.467	190.834	511.053	772.978	1516.87	1755.32	2326.5
			30.3753	42.0218	56.3572	86.4352	134.886	287.777	390.814	830.4	1211.7	1994.72

## Sheet: Supp. 1
	Supp. fig. 1a
		CD4+ T
		Hif2a Relative gene expression
		Hif2af/f	1.54718e-05		CD4CreHif2af/f	8.52422e-06
			1.2394e-05			8.53562e-07
			1.60174e-05			8.53562e-07
	Supp. fig. 1b
		tTreg
		Hif2a Relative gene expression
		Hif2af/f	0.000154511		CD4CreHif2af/f	2.0188e-07
			0.000170257			2.0188e-07
			0.000226218			8.41811e-07

## Sheet: Supp. 3
	Supp. fig. 3a
		Spleen CD4+ T cells		anti-CD3/28 (μg/ml)
			c. p. m. (104)	4/2	2/1	1/0.5	0.5/0.25	0
			Hif2af/f	2.4207	1.8864	0.1444	0.0692	0.0115
				2.3191	1.8146	0.2445	0.0944	0.007
				2.4596	1.8691	0.3625	0.1554	0.0064
			CD4CreHif2af/f	2.3187	1.808	0.3366	0.0612	0.0055
				2.105	1.7728	0.5759	0.0547	0.0071
				2.1739	2.02	0.5306	0.0737	0.0122
	Supp. fig. 3b
		Spleen CD4+ T cells		anti-CD3/28 (μg/ml)
			IL-2 (pg/ml)	4/2	2/1	1/0.5	0.5/0.25	0
			Hif2af/f	954.744	275.779	59.7	17.893	0
				903.387	242.925	55.631	17.893	0
				1040.49	193.418	51.532	15.077	0
			CD4CreHif2af/f	731.057	255.399	62.938	20.654	0
				825.568	218.877	70.969	26.048	0
				854.717	253.837	56.447	25.159	0
	Supp. fig. 3c
		Spleen CD4+ T cells		anti-CD3/28 (μg/ml)
			IFN-γ (ng/ml)	4/2	2/1	1/0.5	0.5/0.25	0
			Hif2af/f	59.9627	81.8817	7.80254	0.07276	0
				69.2762	69.7159	9.786	0.17732	0
				56.0283	54.0132	49.2012	1.01744	0
			CD4CreHif2af/f	62.9461	75.5424	35.3926	0.76498	0
				75.5424	68.3307	35.4787	0.80508	0
				50.5941	69.9685	27.3985	0.6156	0
	Supp. fig. 3d
		LN CD4+ T cells		anti-CD3/28 (μg/ml)
			c. p. m. (104)	4/2	2/1	1/0.5	0.5/0.25	0
			Hif2af/f	2.0759	0.9729	0.1279	0.0463	0.0061
				1.9748	0.944	0.0995	0.0604	0.0124
				1.6428	1.0243	0	0.143	0.0063
			CD4CreHif2af/f	1.9121	1.0589	0.0508	0.0426	0.0042
				1.8136	1.1426	0.0669	0.0535	0.0074
				1.816	0.759	0.047	0.0635	0.0028
	Supp. fig. 3e
		LN CD4+ T cells		anti-CD3/28 (μg/ml)
			IL-2 (pg/ml)	4/2	2/1	1/0.5	0.5/0.25	0
			Hif2af/f	581.114	83.471	29.491	13.019	0
				504.843	74.687	30.17	10.919	0
				442.791	60.531	34.913	27.452	0
			CD4CreHif2af/f	652.837	118.201	34.237	2.269	0
				590.593	82.118	25.409	3.759	0
				451.363	120.261	18.56	5.944	0
	Supp. fig. 3f
		LN CD4+ T cells		anti-CD3/28 (μg/ml)
			IFN-γ (ng/ml)	4/2	2/1	1/0.5	0.5/0.25	0
			Hif2af/f	38.6823	4.9064	0.1219	0	0
				36.9775	8.70003	0.1218	0.24482	0
				32.7285	10.827	0.14514	0.70552	0
			CD4CreHif2af/f	48.0243	14.3211	0.5602	0	0
				47.9331	5.1321	0.54058	0	0
				41.2173	12.1401	0	0	0

## Sheet: Supp. 5
	Supp. fig. 5a
		CD4+Foxp3+ iTreg
			Hif2af/f	CD4CreHif2af/f
		CTLA4	1.00219	1.00342
		Fold change MFI	0.977537	0.996028
			0.945487	0.983701
			1.06013	1.01329
			1.02438	1.00219
			0.954116	0.957814
			1.07492	0.956581
			0.987399	0.934393
			0.973839	0.903575
		FR4	0.987546	0.810333
		Fold change MFI	0.990576	0.851229
			1.00421	0.773982
			0.999663	1.06176
			0.939078	0.989061
			0.914844	0.799731
			1.18294	1.02996
			1.01784	0.939078
			0.963312	0.789128
		GITR	0.9448	0.971079
		Fold change MFI	0.948554	0.948554
			0.723304	0.988598
			1.00361	0.977336
			1.20384	1.04366
			1.00236	0.897247
			0.903504	1.02239
			1.24013	0.966073
			1.02989	0.926029
		LAG3	1.00387	0.976279
		Fold change MFI	0.966684	0.984675
			0.942697	0.971482
			0.970283	1.00266
			0.9379	0.99307
			0.91871	0.967884
			0.985874	0.909115
			0.978678	0.891125
			1.29531	0.893523
	Supp. fig. 5b
				Teff:iTreg
			Relative IL-2 production (%)	1:0	8:1	4:1	2:1	1:1
			Teff only	102.616
				95.2157
				102.168
				101.267
				100.207
				98.5261
			Hif2af/f		85.2062	86.2116	30.2444	12.4457
					92.5096	58.2055	40.5578	12.0758
					83.6312	74.2973	42.8435	11.6455
					81.7286	64.1347	39.29	18.3366
					81.2865	65.46	41.9426	21.4312
					79.5182	69.0853	43.0916	18.9559
			CD4CreHif2af/f		84.3463	65.3566	23.1499	10.049
					89.0231	55.1739	13.7408	8.94682
					85.9237	55.442	28.9067	9.74262
					80.49	75.2745	44.0644	22.8461
					95.8745	77.9261	60.5093	31.1562
					91.1888	89.6853	63.8688	47.6897

[truncated: 5 more sheets: Supp. 6, Supp. 7, Supp. 8, Supp. 9, Supp. 10]
